# Supplementary material for: Eruptive Syringoma—Clinical, Dermoscopic, and Reflectance Confocal Microscopy Features
Source: Diagnostics (Basel). 2025 Jan 4;15(1):110. doi: 10.3390/diagnostics15010110 (PMC11719844; doi:10.3390/diagnostics15010110)
Supplement: Supplementary file 1 [file diagnostics-15-00110-s001.zip]

Archive with 1 entries (1 files):
- diagnostics-3372908-supplementary.pdf
